# Supplementary material for: Identification and analysis of lncRNA, microRNA and mRNA expression profiles and construction of ceRNA network in Talaromyces marneffei-infected THP-1 macrophage
Source: PeerJ. 2021 Jan 13;9:e10529. doi: 10.7717/peerj.10529 (PMC7811284; doi:10.7717/peerj.10529)
Supplement: Supplemental Information 2 — Differential expression analysis was performed using DESeq2, and differential miRNA screening conditions were: |Fold change| ≥ 2 and P-value ≤ 0.01. [file peerj-09-10529-s002.csv]

miRNAID	M1_1	M2_1	M3_1	MT1_1	MT2_1	MT3_1
novel_mir_23	27.50406582	19.68474305	23.96455984	0	0	0
hsa-miR-6785-5p	0	0	0	9.174171649	15.87931719	5.08108781
hsa-miR-6812-5p	8.37080264	2.315852124	6.847017097	0	0	0
hsa-miR-1287-5p	5.979144743	5.789630309	1.711754274	27.52251495	9.073895537	11.43244757
hsa-miR-106b-5p	206.8784081	252.4278815	313.2510322	926.5913365	396.9829297	236.2705832
hsa-miR-4459	9.566631589	4.631704247	11.98227992	16.81931469	34.02710826	26.675711
hsa-miR-223-3p	145.8911317	140.1090535	237.9338441	671.243559	244.9951795	141.0001867
hsa-miR-200a-3p	27.50406582	17.36889093	23.96455984	59.63211572	13.61084331	87.64876472
hsa-miR-3960	41.8540132	49.79082066	30.81157694	171.2512041	81.66505983	25.40543905
hsa-miR-4317	8.37080264	4.631704247	6.847017097	25.99348634	22.68473884	7.621631715
hsa-miR-30b-5p	310.9155266	295.2711458	409.1092715	973.9912234	503.6012023	332.8112516
hsa-miR-6845-3p	9.566631589	8.105482433	3.423508549	0	0	0
hsa-miR-128-1-5p	136.3245001	142.4249056	94.14648508	48.92891546	47.63795157	78.75686106
hsa-miR-3939	2.391657897	3.473778185	6.847017097	29.05154355	18.14779107	12.70271953
hsa-miR-18a-5p	391.0360662	508.3295411	667.584167	2090.182107	639.7096353	543.6763957
hsa-miR-18b-5p	388.6444083	506.013689	659.0253956	2071.833764	632.9042137	538.5953079
hsa-miR-4715-5p	27.50406582	19.68474305	10.27052565	192.6576046	20.41626496	6.351359763
hsa-miR-141-3p	23.91657897	19.68474305	23.96455984	56.5740585	13.61084331	87.64876472
hsa-miR-15b-3p	25.11240792	35.89570792	18.82929702	159.0189752	20.41626496	27.94598296
hsa-miR-1278	0	2.315852124	0	9.174171649	4.536947768	12.70271953
hsa-miR-542-3p	70.55390797	69.47556371	41.08210258	321.0960077	54.44337322	59.70278177
hsa-miR-223-5p	7.174973692	6.947556371	10.27052565	44.34182964	4.536947768	19.05407929
hsa-miR-1291	17.93743423	1.157926062	15.40578847	4.587085824	0	0
novel_mir_174	0	0	0	0	20.41626496	0
novel_mir_82	28.69989477	19.68474305	17.11754274	0	0	15.24326343
novel_mir_78	13.15411843	9.263408494	0	0	0	0
novel_mir_37	33.48321056	34.73778185	22.25280557	13.76125747	0	11.43244757
novel_mir_57	5.979144743	0	15.40578847	0	0	0
novel_mir_168	0	0	0	85.62560206	63.51726876	0
