# Supplementary material for: Identification and analysis of lncRNA, microRNA and mRNA expression profiles and construction of ceRNA network in Talaromyces marneffei-infected THP-1 macrophage
Source: PeerJ. 2021 Jan 13;9:e10529. doi: 10.7717/peerj.10529 (PMC7811284; doi:10.7717/peerj.10529)
Supplement: Supplemental Information 3 — Differential expression analysis was performed using the DESeq2, p-value < 0.05 and |Fold change| > 1.5 was set as the threshold for mRNAs that are significantly differentially expressed. [file peerj-09-10529-s003.csv]

GeneID	M1_1	M2_1	M3_1	MT1_1	MT2_1	MT3_1		Symbol
ENSG00000153234	1.5401	1.592	1.7997	6.9485	8.9882	8.6948		NR4A2
ENSG00000123358	0.3923	0.2217	0.2712	1.7531	1.6545	1.467		NR4A1
ENSG00000119508	4.0886	4.2653	3.9084	6.9386	6.9042	6.4509		NR4A3
ENSG00000073756	8.7698	11.4595	9.9651	16.9531	18.9879	16.3017		PTGS2
ENSG00000162645	1.2398	1.4209	1.1891	2.6805	2.5895	2.4228		GBP2
ENSG00000128342	5.6715	4.7185	5.0709	9.4787	7.4034	8.9628		LIF
ENSG00000179388	3.3019	3.7864	3.2166	6.1699	6.2352	5.282		EGR3
ENSG00000184371	172.5231	136.8718	151.283	268.3817	199.2893	222.2895		CSF1
ENSG00000132510	11.7556	9.5061	11.216	17.293	13.2006	17.2047		KDM6B
ENSG00000182389	4.1191	3.7531	3.4301	2.5776	2.6207	1.9128		CACNB4
ENSG00000128165	3.9735	3.5983	3.4555	6.3543	4.6752	5.8302		ADM2
ENSG00000099860	7.5202	5.2822	6.1751	9.4766	8.9754	9.9909		GADD45B
ENSG00000155011	5.4645	6.3157	6.0352	8.0842	8.731	9.5084		DKK2
ENSG00000125740	1.0624	1.1911	1.3809	2.3966	1.6861	2.5677		FOSB
ENSG00000223509	4.485	2.4657	2.2079	1.1601	1.496	1.4958		AC135983.2
ENSG00000278845	2.7316	1.4032	1.4376	0.8406	0.7611	0.7803		MRPL45
ENSG00000081041	4.0007	5.622	4.9884	8.4328	10.0964	6.6059		CXCL2
ENSG00000163734	7.0952	8.8735	7.0054	11.4083	11.881	10.5398		CXCL3
ENSG00000237296	2.124	2.0904	1.6922	1.3716	1.1853	0.9151		SMG1P1
ENSG00000248334	1.0069	1.0911	0.8061	0.5991	0.6256	0.4334		WHAMMP2
ENSG00000273611	1.0244	1.7359	0.9841	0.7904	0.5453	0.6307		ZNHIT3
ENSG00000173110	0.0728	0.1218	0.0582	0.3904	0.3128	0.2672		HSPA6
ENSG00000153531	0.5479	0.465	0.5412	0.9026	0.6744	0.7888		ADPRHL1
ENSG00000123689	3.2367	2.8104	3.9067	4.758	5.4232	6.6573		G0S2
ENSG00000198576	1.5359	0.5877	1.0422	2.451	1.4673	1.8482		ARC
ENSG00000152767	0.0605	0.0427	0.0434	0.0132	0.0091	0.014		FARP1
ENSG00000169084	3.7739	2.7436	3.1958	2.2298	1.5623	2.2547		DHRSX
ENSG00000115541	22.9233	31.0465	30.6703	15.4633	23.1248	16.7055		HSPE1
ENSG00000163739	7.0365	10.6793	6.4828	11.5676	14.8435	11.2617		CXCL1
ENSG00000124216	5.5247	3.3764	4.2385	6.8712	5.2047	7.5341		SNAI1
ENSG00000164400	0.274	0.2097	0.1755	0.607	0.8637	1.0465		CSF2
ENSG00000204590	0.7888	0.6113	0.5485	1.2756	0.7425	1.0362		GNL1
ENSG00000240583	0.148	0.2266	0.1541	0.41	0.4137	0.4241		AQP1
ENSG00000152592	0.0643	0.0615	0.0515	0.2004	0.2189	0.248		DMP1
ENSG00000143184	0.1262	0.1207	0.0253	0.3932	0.3842	0.3708		XCL1
ENSG00000222009	2.4813	1.66	1.7917	2.8522	2.4751	3.4072		BTBD19
ENSG00000085514	0.9175	0.7209	0.7607	1.5201	1.3618	1.5165		PILRA
ENSG00000270509	2.1957	1.4806	1.7866	1.0717	0.9801	0.8726		AL713998.2
ENSG00000134056	4.7616	5.6134	5.7179	1.8806	3.0514	4.4338		MRPS36
ENSG00000213654	10.138	7.6297	5.3795	11.9958	8.3525	14.5509		GPSM3
ENSG00000171236	1.463	0.9511	1.1371	1.6522	1.6487	1.972		LRG1
ENSG00000177688	3.8835	3.444	3.5623	2.0727	2.8695	1.6047		SUMO4
ENSG00000166016	0.6598	0.6311	0.5071	1.0294	0.8761	0.8013		ABTB2
ENSG00000133135	1.0563	1.9476	1.6789	0.8691	1.0749	0.8434		RNF128
ENSG00000204472	0.0731	0.1049	0	0.7338	0.1047	0.2685		AIF1
ENSG00000282100	3.5068	1.258	1.9082	1.1382	1.4723	0.8855		HSP90AB4P
ENSG00000257818	1.3068	0.9091	1.1412	0.5209	0.3688	0.6399		C1GALT1P1
ENSG00000099985	0.2326	0.267	0.1117	0.5476	0.4333	0.4784		OSM
ENSG00000170421	1.3711	1.2395	0.2051	0.1878	0.0432	0.1882		KRT8
ENSG00000180998	0.6058	0.4727	0.4722	0.3091	0.3598	0.2518		GPR137C
ENSG00000130702	0.8265	0.4585	0.5287	1.1393	0.695	0.8068		LAMA5
ENSG00000139269	0.5859	0.2887	0.4974	1.008	0.5979	0.8477		INHBE
ENSG00000130477	0.3638	0.26	0.2737	0.3763	0.446	0.4926		UNC13A
ENSG00000205746	0.3905	0.2254	0.3126	0.5454	0.3522	0.5935		AC126755.1
ENSG00000185670	0.9992	0.7757	0.7883	1.3335	0.9857	1.5424		ZBTB3
ENSG00000111057	1.0739	1.1459	0.1488	0.2145	0.074	0.1365		KRT18
ENSG00000225131	0.1848	0.1179	0.0493	0.5119	0.4855	0.543		PSME2P2
ENSG00000254890	2.2647	0.4513	0.4532	0.2613	0.4057	0		AP003049.1
ENSG00000100628	0.6676	0.5225	0.5831	1.1136	0.7828	0.8917		ASB2
ENSG00000162892	0.403	0.3628	0.2467	0.4432	0.9003	0.6792		IL24
ENSG00000253958	0.0994	0	0.0955	0.2753	0.1282	0.2775		CLDN23
ENSG00000232346	7.5227	8.5136	8.6518	5.8689	6.2252	2.9576		Z74021.1
ENSG00000257576	1.7229	1.2118	1.1764	0.7543	0.9077	0.7817		HSPD1P4
ENSG00000134508	0.2931	0.2309	0.2968	0.382	0.4633	0.4686		CABLES1
ENSG00000126821	0.2474	0.1495	0.0834	0.2885	0.3358	0.3348		SGPP1
ENSG00000184545	0.154	0.1197	0.0771	0.2599	0.1724	0.2687		DUSP8
ENSG00000236829	0.352	0.2646	0.2416	0.6442	0.5945	0.4802		Z97634.1
ENSG00000173727	2.8102	2.3949	2.6178	1.3089	1.684	1.7265		AP000769.1
ENSG00000104112	0.5984	0.7715	0.7602	0.3963	0.4381	0.4682		SCG3
ENSG00000134007	1.08	0.369	0.5311	0.4273	0.2322	0.34		ADAM20
ENSG00000227790	0.4866	0.8236	0.5993	0.2333	0.3487	0.22		SPECC1P1
ENSG00000047936	0.1044	0.0721	0.0696	0.1165	0.2036	0.1491		ROS1
ENSG00000215302	1.0336	1.126	1.9766	0.7554	0.8846	0.7381		AC127502.1
ENSG00000164056	0.0661	0.174	0.0662	0.2404	0.2725	0.2429		SPRY1
ENSG00000174429	0.047	0.0299	0.0877	0.1409	0.2355	0.138		ABRA
ENSG00000248278	3.0385	2.4035	3.8358	1.3756	2.4702	1.6311		SUMO2P17
ENSG00000270789	1.1979	1.1459	0.7192	3.7323	4.9351	1.0999		AC135983.5
ENSG00000027869	1.9074	1.0849	1.2381	2.6057	1.459	2.2911		SH2D2A
ENSG00000167874	0.4436	0.1414	0.1973	0.4095	0.8122	0.7603		TMEM88
ENSG00000180316	0.5178	0.3184	0.2961	0.5762	0.583	0.7743		PNPLA1
ENSG00000186399	0.4084	0.4176	0.3608	0.1463	0.2119	0.269		GOLGA8R
ENSG00000197594	0.3187	0.3714	0.3526	0.1966	0.2948	0.1575		ENPP1
ENSG00000231952	0.8012	0.5861	0.83	0.4242	0.2026	0.3116		DPY19L1P2
ENSG00000233217	0.1773	0.1542	0.2322	0.0893	0.0693	0.0474		MROH3P
ENSG00000236397	1.4189	0.8852	1.0618	1.9863	1.4808	1.6541		DDX11L2
ENSG00000151006	0.1571	0.1578	0.2013	0.2883	0.2702	0.3001		PRSS53
ENSG00000153162	0.6515	0.5193	0.6954	1.0418	0.9003	0.8432		BMP6
ENSG00000236554	0.7264	0.379	0.7666	0.1372	0.4968	0.1455		ASNSP3
ENSG00000248503	0.292	0.1397	0.1607	0.0379	0.0654	0.0938		AL356235.1
ENSG00000260456	0.5227	0.2	0.3557	0.0905	0.1498	0.1728		C16orf95
ENSG00000186715	0.0756	0.062	0.121	0.1943	0.1469	0.222		MST1L
ENSG00000204520	0.8014	0.7849	0.9165	0.5417	0.4375	0.5466		MICA
ENSG00000166592	0.3023	0.2629	0.286	0.0951	0.0591	0.1413		RRAD
ENSG00000010030	0.2428	0.0697	0.0778	0.3194	0.3132	0.214		ETV7
ENSG00000057294	0.0702	0.163	0.0401	0.0347	0.0287	0.0295		PKP2
ENSG00000074276	0.0669	0.1006	0.0919	0.0199	0.0548	0.0211		CDHR2
ENSG00000095739	1.0071	0.7225	0.6047	1.2837	0.8692	1.2442		BAMBI
ENSG00000107796	0.1598	0.2141	0.3583	0.6419	0.3665	0.5401		ACTA2
ENSG00000108342	0.464	0.6164	0.3921	0.9102	0.7942	0.7574		CSF3
ENSG00000110723	0.0847	0.1296	0.0847	0.126	0.1729	0.1772		EXPH5
ENSG00000123610	0.1817	0.1159	0.2182	0.3565	0.434	0.3782		TNFAIP6
ENSG00000124374	0.1992	0.138	0.2144	0.2378	0.3051	0.2977		PAIP2B
ENSG00000134343	0.0649	0.0373	0.0936	0.027	0.014	0.0334		ANO3
ENSG00000135625	0.5443	0.4686	0.4502	0.8542	0.5979	0.8129		EGR4
ENSG00000137700	0.5885	0.4011	0.5182	0.4431	0.2214	0.2918		SLC37A4
ENSG00000147138	0.086	0.0748	0.0688	0.0217	0.028	0.0402		GPR174
ENSG00000148297	0.4049	0.3023	0.5059	0.7247	0.559	0.5078		MED22
ENSG00000152580	0.0078	0.0149	0.0187	0.0324	0.0447	0.0343		IGSF10
ENSG00000157680	0.0834	0.0734	0.1095	0.1663	0.1291	0.1103		DGKI
ENSG00000160221	0.3998	0.2732	0.3963	0.58	0.3956	0.8251		GATD3A
ENSG00000162620	0.2288	0.2462	0.206	0.1584	0.1093	0.098		LRRIQ3
ENSG00000163888	0.1583	0.1211	0.2535	0.4165	0.2722	0.5349		CAMK2N2
ENSG00000165943	0.5115	0.5546	0.5187	1.0862	0.6475	0.6764		MOAP1
ENSG00000166153	0.3321	0.5472	0.6057	0.2811	0.2909	0.3118		DEPDC4
ENSG00000172000	0.1443	0.2259	0.2311	0.1408	0.1081	0.106		ZNF556
ENSG00000173988	0.1853	0.3545	0.3709	0.1155	0.1195	0.1906		LRRC63
ENSG00000174586	0.3357	0.2617	0.209	0.4219	0.4098	0.4567		ZNF497
ENSG00000174945	0.1251	0.0823	0.0814	0.2219	0.1736	0.1321		AMZ1
ENSG00000175279	0.3774	1.1283	1.4353	0.5227	0.6085	0.1733		CENPS
ENSG00000178222	1.0527	0.742	0.9758	0.601	0.5955	0.5698		RNF212
ENSG00000179222	0.1273	0.0685	0.0127	0.0276	0.0114	0.0175		MAGED1
ENSG00000180245	1.6004	0.8789	1.044	0.6156	0.8707	0.5443		RRH
ENSG00000185338	1.1119	0.5087	1.103	1.8243	1.0392	1.4205		SOCS1
ENSG00000186301	0.3953	0.2881	0.4069	0.7559	0.3776	0.6913		MST1P2
ENSG00000188573	0.9085	0.353	0.7954	1.3563	0.7526	1.1678		FBLL1
ENSG00000203852	0.3906	0.0996	0.2085	0.0541	0.0746	0.1148		HIST2H3A
ENSG00000204438	0.3088	1.1963	0.8034	0.3742	0.0553	0.1928		GPANK1
ENSG00000205078	0.1005	0.1923	0.1609	0.522	0.5042	0.2584		SYCE1L
ENSG00000205578	0.6589	0.4147	0.5969	1.0445	0.4721	1.1081		POM121B
ENSG00000213906	0.1116	0.1868	0.0335	0.0579	0.01	0.0205		LTB4R2
ENSG00000218596	6.1604	2.51	4.6578	2.3697	3.5966	1.3408		AL162578.1
ENSG00000219682	0.3078	0.6183	0.6407	0.8738	1.0145	0.7914		AL133268.1
ENSG00000227347	0.3723	0.7419	0.6209	0.2792	0.3112	0.2507		HNRNPKP2
ENSG00000228169	1.2271	0.5869	0.5613	0.2427	0.4396	0.1288		PPIAP19
ENSG00000229083	1.1315	1.9844	1.9626	0.6529	1.3062	0.9697		PSMA6P2
ENSG00000230629	2.7442	3.6251	3.9753	1.1762	2.9026	1.7278		RPS23P8
ENSG00000230778	0.4905	0.0722	0.1812	0.7314	0.3514	0.4711		ANKRD63
ENSG00000230986	6.9929	1.4865	1.8661	1.345	1.1134	0.5708		DDX3P2
ENSG00000231165	2.2077	2.3934	1.0604	2.8533	2.6364	4.4326		TRBV26OR9-2
ENSG00000231686	1.3967	0.5845	0.8735	1.8737	1.3135	1.2825		Z97180.1
ENSG00000231747	1.5616	1.6087	2.2117	0.8317	0.7746	0.8824		AC079922.1
ENSG00000233040	2.7682	1.0592	2.1669	1.1926	0.9256	1.1297		FAM204BP
ENSG00000233247	3.2323	3.846	4.481	1.4738	3.5022	2.3743		AC002524.1
ENSG00000236804	2.6343	1.5339	1.788	0.7534	1.8875	0.7993		RPS3AP12
ENSG00000239827	2.5029	0.7065	1.1496	0.7386	0.9996	0.5425		SUGT1P3
ENSG00000239998	0.4381	0.2794	0.2728	0.6202	0.3558	0.5364		LILRA2
ENSG00000240270	2.0037	1.25	1.6738	2.1715	2.1847	3.5197		RPL12P37
ENSG00000241014	0.0686	0.0874	0.0549	0.2057	0.2129	0.1847		AC114490.1
ENSG00000243406	0.4443	0.5903	0.5138	0.3675	0.3537	0.2085		MRPS31P5
ENSG00000251682	5.5454	3.2107	1.9861	1.9198	2.3526	1.9296		AC122718.2
ENSG00000253173	1.016	0.216	0.4519	1.4851	0.728	1.5756		H2AFZP2
ENSG00000253683	3.5936	3.0079	5.0345	1.7106	2.5748	1.8148		AC027309.2
ENSG00000253785	0.6988	1.1459	0.879	0.4147	0.7152	0.2566		AC008429.2
ENSG00000254788	0.5088	0.1825	0.1018	0.7927	0.5924	0.7008		CKLF-CMTM1
ENSG00000256745	2.1208	2.0287	3.0183	1.414	1.6884	1.2117		AP002784.2
ENSG00000259158	1.4071	0.3263	0.6713	0.6102	0.4481	0.3341		ADAM20P1
ENSG00000260781	0.1113	0.0213	0.1248	0.2004	0.2233	0.2126		ARHGAP23P1
ENSG00000261739	0.347	0.2846	0.3731	0.2403	0.2487	0.1165		GOLGA8S
ENSG00000264281	14.9272	11.6348	133.6632	7.6559	7.9226	17.4631		AC016596.1
ENSG00000264350	2.4805	4.7456	3.5133	0.1321	2.4609	1.9623		SNRPGP2
ENSG00000267589	1.6506	0.5921	0.4955	1.4286	2.0697	1.8188		AC011444.4
ENSG00000268105	0.4332	0.5985	0.4238	0.1999	0.2069	0.2121		AC124856.1
ENSG00000274026	1.2994	1.0358	0.9319	0.9372	1.2414	2.9231		FAM27E3
ENSG00000279392	0.6492	1.1532	1.7818	0.7063	0.2658	0.4769		AL158801.5
ENSG00000284727	0.8905	0.7068	0.6522	0.5116	0.4751	0.3897		AC116562.4
ENSG00000099769	0	0.0193	0	0.0699	0.0434	0.0742		IGFALS
ENSG00000135116	0	0.0143	0.0119	0.0567	0.048	0.0164		HRK
ENSG00000137261	0.0063	0.006	0.005	0.026	0.0314	0.0413		KIAA0319
ENSG00000142408	0.0197	0.0047	0.0079	0	0	0		CACNG8
ENSG00000143185	0	0	0	0.2642	0.1641	0.1121		XCL2
ENSG00000145416	0.0147	0.0351	0.0117	0	0.0053	0		43525
ENSG00000146001	0.0944	0.0129	0.0216	0	0	0		PCDHB18P
ENSG00000159904	0.0957	0.061	0.2043	0	0.0229	0		ZNF890P
ENSG00000162753	0.0487	0.0745	0.039	0.0135	0.014	0.0143		SLC9C2
ENSG00000164379	0.0747	0.0715	0	0	0	0		FOXQ1
ENSG00000169562	0.0906	0.0867	0	0	0	0		GJB1
ENSG00000185332	0.0779	0.0621	0.0416	0.027	0.0093	0		TMEM105
ENSG00000186976	0	0	0.0067	0.0233	0.0302	0.0371		EFCAB6
ENSG00000189134	0.0789	0.0503	0.0421	0	0	0		NKAPL
ENSG00000198658	0.0462	0	0	0.352	0.1325	0.2037		ABHD17AP1
ENSG00000205436	0	0	0.0147	0.0255	0.0528	0.0947		EXOC3L4
ENSG00000211844	0.6534	4.3751	2.6153	0.4524	0	0.48		TRAJ45
ENSG00000214676	0.1521	0.6548	0.1218	0	0.0545	0.0559		RPL9P16
ENSG00000220793	0.539	0.4297	0.2158	0.1244	0	0.066		RPL21P119
ENSG00000224667	0	0.2679	0.3736	0	0	0		AC013470.1
ENSG00000227179	0.1588	0.0608	0.0763	0	0	0.0233		PGCP1
ENSG00000229324	0.575	0.33	0.6444	0.1592	0	0.0845		NUTF2P7
ENSG00000230447	0.1428	0.4781	0.2286	0	0	0		CTF2P
ENSG00000231684	1.0329	0.8645	0.9302	0.1788	0.5551	0		EIF1P3
ENSG00000232258	0.3194	0.1746	0.1827	0.0316	0	0		TMEM114
ENSG00000233090	0	0	0	0.3245	0.3358	1.033		AC015922.1
ENSG00000237868	0	0	0.0721	0.2493	0.4515	0.1323		AC097533.1
ENSG00000240328	1.0087	0.7237	0.5047	0.1746	0	0.1852		AC091805.1
ENSG00000241319	0.9111	0.1452	0.3647	0.1051	0.1088	0.0558		SETP6
ENSG00000241535	0.6149	0.2206	0.7384	0.0532	0.1652	0.0565		CBX5P1
ENSG00000243353	1.0087	0.2412	1.0094	0	0.1807	0		RPS29P19
ENSG00000248188	0.3343	0.4264	0.0892	0	0	0		AC005798.1
ENSG00000250848	0.1792	0.24	0.287	0.0496	0.0514	0.079		AC021087.2
ENSG00000256056	0.2323	0.1334	0.186	0	0.0666	0		AC087257.2
ENSG00000258781	0.1646	0.1181	0.1976	0.0285	0.0295	0		AL589743.2
ENSG00000258925	0.1544	0.443	0.4532	0	0.1844	0.1134		NPM1P5
ENSG00000260726	0.1219	0.0778	0.0651	0	0	0		KLF8P1
ENSG00000267793	0.6052	0.6513	0.5451	0.2095	0.0542	0.1111		AC009977.1
ENSG00000270948	0.495	0.2105	0.2642	0.0381	0.1182	0.0404		MTDHP1
ENSG00000271699	0.0464	0.1333	0.0744	0	0.0333	0		SNX29P2
ENSG00000275026	0.3256	0.2076	0.1738	0.0501	0.0778	0.0266		GXYLT1P4
ENSG00000277000	0.4179	0.3997	0.2676	0.1157	0.0599	0		DUSP12P1
ENSG00000277876	0.2493	0.1363	0.057	0	0.0255	0		AC108359.1
