# Supplementary material for: Identification and analysis of lncRNA, microRNA and mRNA expression profiles and construction of ceRNA network in Talaromyces marneffei-infected THP-1 macrophage
Source: PeerJ. 2021 Jan 13;9:e10529. doi: 10.7717/peerj.10529 (PMC7811284; doi:10.7717/peerj.10529)
Supplement: Supplemental Information 4 — Differential expression analysis was performed using the DESeq2, p-value < 0.05 and |Fold change| > 1.5 was set as the threshold for lncRNAs that are significantly differentially expressed. [file peerj-09-10529-s004.csv]

GeneID	M1_1	M2_1	M3_1	MT1_1	MT2_1	MT3_1
ENSG00000272477	2.075	1.6828	2.1667	0.9057	1.2605	0.6958
ENSG00000280441	4.9372	4.4586	0.5252	0.4781	0.4082	0.5453
ENSG00000262890	0.1138	0.1088	0.0455	0.3939	0.5299	0.6686
ENSG00000265100	0.2304	0.1574	0.1581	0.547	0.3774	0.6771
ENSG00000276529	1.0708	0.838	1.0131	2.6286	1.7437	2.4312
ENSG00000182873	0.3442	0.1975	0.3582	0.7387	0.9124	0.5562
XLOC_186298	4.3123	3.8304	3.4522	1.9194	2.0967	1.0182
ENSG00000198590	3.3172	1.8861	2.5256	1.6383	1.6621	1.6018
ENSG00000272914	2.1285	1.6394	1.8589	1.1292	1.1884	1.0965
ENSG00000228013	1.1051	1.1981	1.5138	2.2274	1.9883	1.7498
ENSG00000272434	5.4042	3.0595	4.8561	9.0872	6.3219	6.3192
ENSG00000276261	1.3555	0.8104	0.5426	0.4693	0	0.1245
ENSG00000264895	1.6097	0.7984	1.1773	0.7017	0.8258	0.4671
ENSG00000236772	0.5248	0.3765	0.5952	0.1817	0.094	0.1606
ENSG00000261140	0.1879	0.3595	0.3008	1.1059	0.6058	1.3803
ENSG00000229271	1.364	0.8029	1.0919	1.7435	1.9546	3.5454
ENSG00000259398	2.9428	1.4075	2.1746	3.0563	2.8384	7.3165
ENSG00000260186	0.1391	0.0887	0.1114	0.4174	0.3987	0.4769
ENSG00000249001	11.6606	5.7781	7.5688	5.6734	6.3603	4.1285
ENSG00000259363	7.0683	4.6523	3.4782	3.0531	3.4383	2.6676
ENSG00000277386	6.6277	2.3878	4.8235	2.9798	2.5903	1.8968
ENSG00000279516	0.4378	0.7119	0.6133	1.2125	1.2861	0.6432
ENSG00000283646	0.2192	0.2516	0.1404	0.4047	0.3874	0.3864
ENSG00000130600	0.0184	0	0.0882	0.1526	0.1842	0.1484
ENSG00000234772	2.2588	2.3572	1.8905	1.3507	0.9564	0.6034
ENSG00000274093	5.4029	2.967	3.284	2.4939	2.5091	0.882
XLOC_153905	0.5048	0.3449	0.4041	0.7115	0.6071	0.7946
ENSG00000266289	4.995	2.8668	4.0876	2.882	2.3064	2.3646
ENSG00000277945	7.02	5.2077	6.4227	4.1662	4.3114	2.1048
ENSG00000266256	0.0369	0.0823	0.0492	0.1276	0.1849	0.1444
ENSG00000226089	0.7701	0.5788	0.5284	0.1904	0.1971	0.2828
ENSG00000235601	1.2236	1.0848	1.3857	2.2316	1.9031	1.4468
ENSG00000285851	0.9472	0.5529	0.7197	0.4891	0.4601	0.3892
ENSG00000259915	1.037	0.5802	0.6422	0.569	0.4346	0.2443
ENSG00000179577	0.2602	0.1244	0.1909	0.3152	0.3884	0.4141
ENSG00000224750	0.2003	0.1394	0.3062	0.063	0.1174	0.0936
ENSG00000224897	0.2122	0.1142	0.1486	0.0643	0.076	0.0682
ENSG00000227591	1.2486	0.4594	0.4613	0.133	0.2753	0.2822
ENSG00000229325	3.2499	3.1685	2.9019	2.3367	2.5972	0.7345
ENSG00000231566	5.9797	2.75	5.5236	2.946	3.131	2.5342
ENSG00000234753	0.3	0.6457	0.9006	1.1943	1.0747	1.5425
ENSG00000235407	0.2568	0.193	0.3524	0.5969	0.3548	0.4446
ENSG00000238097	0.5052	0.3452	0.1156	0.05	0.2068	0.0795
ENSG00000243224	1.3317	1.0116	0.878	1.5187	1.5996	1.6687
ENSG00000247081	1.498	0.9146	1.1482	0.7282	0.7308	0.7258
ENSG00000250874	0.3561	0.1987	0.4514	0.1644	0.1063	0.109
ENSG00000253837	0.0592	0.066	0.1026	0.1365	0.1625	0.1448
ENSG00000254791	7.0309	2.8024	3.5648	3.57	2.267	1.9798
ENSG00000255446	0.761	1.375	1.6246	2.4589	1.5146	2.9814
ENSG00000256973	1.2855	0.6148	0.6081	0.4855	0.4605	0.2146
ENSG00000257696	0.4127	0.2961	0.0826	0.7143	0.8131	0.8336
ENSG00000258667	0.4854	0.2322	0.3238	0.4482	1.1014	0.9509
ENSG00000259645	0.8078	0.8321	0.3482	0.3872	0.1336	0.2739
ENSG00000260070	0.6117	0.7021	0.7835	0.2541	0.3068	0.3595
ENSG00000260528	0.5726	0.34	0.4426	0.3008	0.2264	0.2321
ENSG00000262833	0.0673	0.0257	0.1185	0.1025	0.1543	0.2274
ENSG00000263050	0.8761	1.1174	0.6234	1.6176	2.3714	1.2156
ENSG00000263826	0.4312	0.5844	0.3308	0.1991	0.2189	0.2904
ENSG00000265494	0.1523	0.2498	0.1045	0.4067	0.2338	0.4155
ENSG00000267265	0.4389	0.3674	0.3514	0.8357	0.8648	0.806
ENSG00000267764	0.2459	0	0.1181	0.6128	0.1762	0.4334
ENSG00000269243	0.1588	0.1381	0.2196	0.1	0.0724	0.053
ENSG00000269951	4.4278	3.6831	2.62	2.3993	2.299	2.1212
ENSG00000270704	4.7296	3.992	2.5613	2.4079	2.3921	1.7371
ENSG00000272108	0.3101	0.2966	0.2317	0.1718	0.1629	0.0607
ENSG00000272269	1.8629	1.1374	1.2375	2.3327	2.4139	1.6596
ENSG00000272370	0.5873	1.6051	1.6119	0.4066	0.7214	0.6779
ENSG00000272379	1.0029	0.6105	0.9488	1.6412	1.3718	2.0761
ENSG00000276952	0.1919	0.1224	0.4098	0.7088	0.596	0.517
ENSG00000277130	1.9601	1.5726	2.2779	1.3134	1.1779	0.9754
ENSG00000277342	2.2093	1.5655	1.5722	0.6799	0.9381	1.1421
ENSG00000277491	0.2646	0.4218	0.0706	0.5495	0.5055	1.166
ENSG00000285994	0.416	0.1547	0.1758	0.08	0.2153	0.0424
XLOC_110245	0.2169	0.1037	0.1135	0.0751	0.0897	0.0245
XLOC_164303	0.0596	0.1141	0.2387	0.3304	0.2992	0.7886
XLOC_237124	1.1961	0.5857	0.9176	0.6113	0.7805	0.3452
XLOC_260738	2.3617	1.4643	2.2408	1.2416	1.7862	0.8032
XLOC_386841	0.1164	0.0771	0.1505	0.0558	0.0449	0.046
ENSG00000182376	0.1009	0.0386	0.0323	0.014	0	0
ENSG00000224969	0.0916	0	0.733	0	0.0656	0
ENSG00000228629	0.3974	0.9505	0.6364	0.344	0.2136	0.073
ENSG00000229400	0	0	0.0825	0.3924	0.3322	0.0757
ENSG00000229766	0.0224	0	0.0179	0.0619	0.0641	0.1478
ENSG00000232028	0.5134	0.2455	0.8905	0.2962	0.0613	0.1257
ENSG00000233250	0.1978	0.5677	0.3167	1.6436	0.9921	1.1625
ENSG00000233397	0	0	0.076	0.1642	0.2379	0.2439
ENSG00000233746	0.0455	0.0653	0.0364	0	0	0
ENSG00000235027	0.0214	0.1024	0.0514	0	0	0
ENSG00000235947	0	0	0.0236	0.1224	0.1688	0.0865
ENSG00000237422	0.5113	0.163	0.4094	0.059	0.0611	0.0626
ENSG00000240888	0.4889	0.3742	0.6263	0.1354	0.1401	0.0718
ENSG00000246876	0.022	0	0	0.1825	0.0315	0.0645
ENSG00000248727	0.2629	0.1258	0.2631	0.0455	0	0
ENSG00000250616	0.0261	0	0.0418	0.1448	0.0936	0.1536
ENSG00000250734	0	0	0.0645	0.0558	0.4043	0.4145
ENSG00000253671	0.2852	0.2425	0.1268	0.0658	0.0681	0.0698
ENSG00000254450	0.3152	0.1206	0.3533	0	0.1355	0
ENSG00000256571	0.8373	0.5607	0.4692	0.3479	0.18	0
ENSG00000258384	0	0.0222	0	0.0482	0.0998	0.0682
ENSG00000258702	0.0285	0.0545	0.0456	0	0	0.0105
ENSG00000260704	0.2104	0.1341	0.1497	0.0324	0.0167	0.0515
ENSG00000261731	0.3911	0.2806	0.1566	0	0.0701	0
ENSG00000262434	0.1775	0.0849	0.2841	0.3686	0.3815	1.108
ENSG00000263033	0.2452	0.0782	0.0327	0.0283	0	0
ENSG00000266401	0	0	0.0237	0.0821	0.1911	0.0871
ENSG00000267470	0.0311	0.0297	0.0373	0	0	0
ENSG00000269807	0.1208	0.4622	0.0967	0.7527	0.952	0.6211
ENSG00000271133	0.2926	0.056	0.3279	0.0405	0	0.043
ENSG00000271778	0.5223	0.0714	0.3584	0.0517	0.0535	0
ENSG00000272128	0.0935	0.179	0.2995	0	0	0
ENSG00000272563	0.0376	0.0359	0.0602	0	0	0
ENSG00000272784	0.2721	0.1952	0.4356	0.0942	0	0
ENSG00000272862	0.3471	0.166	0.2084	0	0.0622	0
ENSG00000273257	0.6675	0.3831	1.2826	0.2773	0	0.0981
ENSG00000275759	0.1462	0.4195	0.7607	0.1012	0.2095	0.0537
ENSG00000278090	0.0171	0	0	0.1543	0.0368	0.0252
ENSG00000278621	0.3279	0.549	0.1313	0.0568	0	0.1204
ENSG00000284664	0	0.0598	0.05	0.1442	0.0895	0.2294
ENSG00000285631	0	0	0	0.0739	0.1912	0.0196
XLOC_296331	0	0	0	0.1559	0.4034	0.4135
